# Supplementary material for: Optimization of Photothermal Catalytic Reaction of Ethyl Acetate and NO Catalyzed by Biochar-Supported MnOx-TiO2 Catalysts
Source: Toxics. 2024 Jun 30;12(7):478. doi: 10.3390/toxics12070478 (PMC11280807; doi:10.3390/toxics12070478)
Supplement: Supplementary file 1 [file toxics-12-00478-s001.zip]

Archive with 1 entries (1 files):
- toxics-3034399-supplementary.pdf
